# Supplementary material for: Physical Activity Interventions Using Digital Health Interventions for Cancer-Related Fatigue in People With a History of Cancer: Scoping Review
Source: J Med Internet Res. 2026 Jun 26;28:e83727. doi: 10.2196/83727 (PMC13308905; doi:10.2196/83727)
Supplement: Multimedia Appendix 1 [file jmir-v28-e83727-s001.xlsx]

## Sheet: PubMed
No	History	July 2024 Results	December 2025 Results
1	(cancer[Title/Abstract] OR cancers[Title/Abstract] OR carcinoma[Title/Abstract] OR carcinomas[Title/Abstract] OR malignancy[Title/Abstract] OR malignancies[Title/Abstract] OR malignant[Title/Abstract] OR neoplasm[Title/Abstract] OR neoplasms[Title/Abstract] OR neoplasias[Title/Abstract] OR oncology[Title/Abstract] OR oncologic[Title/Abstract] OR tumor[Title/Abstract] OR tumors[Title/Abstract] OR …	4556969	4912488
2	"Neoplasms"[Mesh] OR "Leukemia"[Mesh] OR "Radiotherapy"[Mesh] OR "Drug Therapy"[Mesh]	5181574	5415871
3	#1 OR #2	6549227	6955895
4	(mobile application[Title/Abstract] OR mobile applications[Title/Abstract] OR mobile app[Title/Abstract] OR mobile device[Title/Abstract] OR mobile devices[Title/Abstract] OR mobile phone[Title/Abstract] OR mobile phones[Title/Abstract] OR mobile-phone[Title/Abstract] OR mobile health[Title/Abstract] OR mobilehealth[Title/Abstract] OR smart-phone[Title/Abstract] OR smart-phones[Title/Abstract] OR…	126681	154347
5	(online[Title/Abstract] OR web[Title/Abstract] OR website[Title/Abstract] OR internet[Title/Abstract] OR portal[Title/Abstract] OR remote[Title/Abstract]) AND (intervention[Title/Abstract] OR interventions[Title/Abstract] OR assess*[Title/Abstract] OR monitor*[Title/Abstract] OR program[Title/Abstract] OR programs[Title/Abstract] OR educational[Title/Abstract] OR education[Title/Abstract] OR care…	384607	469721
6	"Mobile Applications"[Mesh] OR "Telemedicine"[Mesh] OR "Telerehabilitation"[Mesh] OR "Telecommunications"[Mesh] OR "Remote Consultation"[Mesh] OR "Electronic Health Records"[Mesh] OR "Medical Informatics"[Mesh] OR "Internet-Based Intervention"[Mesh]	656775	701652
7	#4 OR #5 OR #6	1047094	1183154
8	exercise[Title/Abstract] OR sport[Title/Abstract] OR sports[Title/Abstract] OR physical education[Title/Abstract] OR physical education[Title/Abstract] OR physical training[Title/Abstract] OR physical activit*[Title/Abstract] OR aerobic[Title/Abstract] OR anaerobic*[Title/Abstract] OR weight lift[Title/Abstract] OR weight lifts[Title/Abstract] OR weight lifting[Title/Abstract] OR gymnastic[Title/…	1288728	1411987
9	"Exercise"[Mesh] OR "Circuit-Based Exercise"[Mesh] OR "Exercise Movement Techniques"[Mesh] OR "Warm-Up Exercise"[Mesh] OR "Exercise Therapy"[Mesh] OR "Sports"[Mesh] OR "Physical Education and Training"[Mesh] OR "Physical Fitness"[Mesh] OR "Weight Lifting"[Mesh] OR "Gymnastics"[Mesh] OR "Dancing"[Mesh] OR "Jogging"[Mesh] OR "Swimming"[Mesh] OR "Yoga"[Mesh] OR "Mind-Body Therapies"[Mesh] OR "Walkin…	479729	513785
10	#8 OR #9	1442857	1571359
11	fatigue[Title/Abstract] OR cancer related fatigue[Title/Abstract] OR apathy[Title/Abstract] OR apathetic[Title/Abstract] OR asthenia[Title/Abstract] OR asthenic[Title/Abstract] OR exhaustion[Title/Abstract] OR lassitude[Title/Abstract] OR lethargic[Title/Abstract] OR lethargy[Title/Abstract] OR loss of energy[Title/Abstract] OR tired[Title/Abstract] OR tiredness[Title/Abstract] OR vitality[Title/…	332310	370096
12	"Fatigue"[Mesh] OR "Muscle Fatigue"[Mesh] OR "Fatigue Syndrome, Chronic"[Mesh] OR "Apathy"[Mesh] OR "Asthenia"[Mesh] OR "Muscle Weakness"[Mesh] OR "Physical Endurance"[Mesh] OR "Health Behavior"[Mesh] OR "Health Promotion"[Mesh]	541998	625395
13	#11 OR #12	787857	901311
14	#3 AND #7 AND #10 AND #13	993	1261
15	Filters applied: English	973	1239
16	Filters applied: English, Humans	819	1028
17	Filters applied: Humans, English, Adult: 19+ years.	499	636
18	English, Humans, Adult: 19+ years, from 2024/7/26 - 3000/12/12		127

## Sheet: Embase
No	History	July 2024 Results	December 2025 Results
1	(cancer:ti,ab OR cancers:ti,ab OR carcinoma:ti,ab OR carcinomas:ti,ab OR malignancy:ti,ab OR malignancies:ti,ab OR malignant:ti,ab OR neoplasm:ti,ab OR neoplasms:ti,ab OR neoplasias:ti,ab OR oncology:ti,ab OR oncologic:ti,ab OR tumor:ti,ab OR tumors:ti,ab OR tumour:ti,ab OR tumous:ti,ab OR "haematopoietic cancer":ti,ab OR "haematopoietic cancers":ti,ab OR "hematological malignancy":ti,ab OR "hema…	6192652	6835904
2	malignant neoplasm'/exp OR 'neoplasm'/exp OR 'carcinoma'/exp OR 'oncology'/exp OR 'hodgkin disease'/exp OR 'non-hodgkin lymphoma'/exp OR 'leukemia'/exp OR 'myeloma'/exp OR 'multiple myeloma'/exp OR 'hematologic malignancy'/exp OR 'radiotherapy'/exp OR 'cancer chemotherapy'/exp OR 'fear of cancer recurrence'/exp OR 'cancer survivor'/exp	6606202	7228741
3	#1 OR #2	7753180	8486257
4	("mobile application":ti,ab OR "mobile applications":ti,ab OR "mobile app":ti,ab OR "mobile device":ti,ab OR "mobile devices":ti,ab OR "mobile phone":ti,ab OR "mobile phones":ti,ab OR mobile-phone:ti,ab OR "mobile health":ti,ab OR mobilehealth:ti,ab OR smart-phone:ti,ab OR smart-phones:ti,ab OR smartphone:ti,ab OR smartphones:ti,ab OR smartwatches:ti,ab OR podcast:ti,ab OR "digital device":ti,ab …	142033	183729
5	online:ti,ab OR web:ti,ab OR website:ti,ab OR internet:ti,ab OR portal:ti,ab OR "remote (intervention":ti,ab OR interventions:ti,ab OR assess:ti,ab OR monitor:ti,ab OR program:ti,ab OR programs:ti,ab OR educational:ti,ab OR education:ti,ab OR care:ti,ab OR management:ti,ab	8287319	9534044
6	mobile phone'/exp OR 'mobile application'/exp OR 'telemedicine'/exp OR 'telerehabilitation'/exp OR 'telecommunication'/exp OR 'telemonitoring'/exp OR 'wireless communication'/exp OR 'telediagnosis'/exp OR 'teleconsultation'/exp OR 'medical information'/exp OR 'electronic health record'/exp OR 'online monitoring'/exp OR 'internet'/exp OR 'personal digital assistant'/exp	444954	533117
7	#4 OR #5 OR #6	8469890	9740277
8	exercise:ti,ab OR sport:ti,ab OR sports:ti,ab OR "physical education":ti,ab OR "physical education":ti,ab OR "physical training":ti,ab OR "physical activit*":ti,ab OR aerobic:ti,ab OR anaerobic*:ti,ab OR "weight lift":ti,ab OR "weight lifts":ti,ab OR "weight lifting":ti,ab OR gymnastic:ti,ab OR dance:ti,ab OR dancing:ti,ab OR fitness:ti,ab OR run:ti,ab OR runs:ti,ab OR running:ti,ab OR jog:ti,ab …	116819	133081
9	exercise'/exp OR 'anaerobic exercise'/exp OR 'dynamic exercise'/exp OR 'exercise intensity'/exp OR 'moderate intensity exercise'/exp OR 'aerobic exercise'/exp OR 'muscle exercise'/exp OR 'bicycle exercise test'/exp OR 'aquatic exercise'/exp OR 'sports'/exp OR 'weight lifting'/exp OR 'physical education'/exp OR 'gymnastics'/exp OR 'kinesiotherapy'/exp OR 'dancing'/exp OR 'fitness'/exp OR 'exercise…	1007098	1195511
10	#8 OR #9	1111874	1313120
11	fatigue:ti,ab OR "cancer related fatigue":ti,ab OR apathy:ti,ab OR apathetic:ti,ab OR asthenia:ti,ab OR asthenic:ti,ab OR exhaustion:ti,ab OR lassitude:ti,ab OR lethargic:ti,ab OR lethargy:ti,ab OR "loss of energy":ti,ab OR tired:ti,ab OR tiredness:ti,ab OR vitality:ti,ab OR weakness:ti,ab OR weary:ti,ab OR weariness:ti,ab OR "health behavior":ti,ab OR "health promotion":ti,ab	492659	565981
12	fatigue severity scale'/exp OR 'fatigue impact scale'/exp OR 'fatigue'/exp OR 'cancer fatigue'/exp OR 'functional assessment of chronic illness therapy fatigue scale'/exp OR 'functional assessment of cancer therapy fatigue'/exp OR 'chronic fatigue syndrome'/exp OR 'apathy'/exp OR 'asthenia'/exp OR 'exhaustion'/exp OR 'lassitude'/exp OR 'lethargy'/exp OR 'weakness'/exp OR 'muscle weakness'/exp OR …	1756656	1956697
13	#11 OR #12	1912088	2128048
14	#3 AND #7 AND #10 AND #13	9685	13359
15	#3 AND #7 AND #10 AND #13 AND [english]/lim	9475	13126
16	#3 AND #7 AND #10 AND #13 AND [english]/lim AND [humans]/lim	9154	12780
17	#16 AND ('article'/it OR 'article in press'/it OR 'conference paper'/it OR 'review'/it)	6015	7242
18	#17 AND ('article'/it OR 'article in press'/it OR 'conference paper'/it OR 'review'/it) AND ([adult]/lim OR [aged]/lim)	3398	4294
19	#18 AND ('article'/it OR 'article in press'/it OR 'conference paper'/it OR 'review'/it) AND ([adult]/lim OR [aged]/lim) AND [embase]/lim	2897	3690
20	#18 AND ('article'/it OR 'article in press'/it OR 'conference paper'/it OR 'review'/it) AND ([adult]/lim OR [aged]/lim) AND [embase]/lim AND [26-07-2024]/sd		740

## Sheet: Cochrane
No	History	July 2024 Results	December 2025 Results (7/26/2024-12/8/2025)
1	(cancer:ti,ab OR cancers:ti,ab OR carcinoma:ti,ab OR carcinomas:ti,ab OR malignancy:ti,ab OR malignancies:ti,ab OR malignant:ti,ab OR neoplasm:ti,ab OR neoplasms:ti,ab OR neoplasias:ti,ab OR oncology:ti,ab OR oncologic:ti,ab OR tumor:ti,ab OR tumors:ti,ab OR tumour:ti,ab OR tumous:ti,ab OR "haematopoietic cancer":ti,ab OR "haematopoietic cancers":ti,ab OR "hematological malignancy":ti,ab OR "hema…	282678	27375
2	MeSH descriptor: [Neoplasms] explode all trees	125512	8559
3	MeSH descriptor: [Leukemia] explode all trees	6598	327
4	MeSH descriptor: [Radiotherapy] explode all trees	10050	539
5	MeSH descriptor: [Drug Therapy] explode all trees	185319	6867
6	#1 OR #2 OR #3 OR #4 OR #5	444975	33038
7	("mobile application":ti,ab OR "mobile applications":ti,ab OR "mobile app":ti,ab OR "mobile device":ti,ab OR "mobile devices":ti,ab OR "mobile phone":ti,ab OR "mobile phones":ti,ab OR mobile-phone:ti,ab OR "mobile health":ti,ab OR mobilehealth:ti,ab OR smart-phone:ti,ab OR smart-phones:ti,ab OR smartphone:ti,ab OR smartphones:ti,ab OR smartwatches:ti,ab OR podcast:ti,ab OR "digital device":ti,ab …	28644	7083
8	(online:ti,ab OR web:ti,ab OR website:ti,ab OR internet:ti,ab OR portal:ti,ab OR "remote intervention":ti,ab OR interventions:ti,ab OR assess*:ti,ab OR monitor*:ti,ab OR program:ti,ab OR programs:ti,ab OR educational:ti,ab OR education:ti,ab OR care:ti,ab OR management:ti,ab)	995260	126838
9	MeSH descriptor: [Mobile Applications] explode all trees	2019	767
10	MeSH descriptor: [Telemedicine] explode all trees	4918	1048
11	MeSH descriptor: [Telerehabilitation] explode all trees	348	134
12	MeSH descriptor: [Telecommunications] explode all trees	11626	1624
13	MeSH descriptor: [Remote Consultation] explode all trees	483	14
14	MeSH descriptor: [Electronic Health Records] explode all trees	875	134
15	MeSH descriptor: [Medical Informatics] explode all trees	14808	760
16	MeSH descriptor: [Internet-Based Intervention] explode all trees	691	335
17	{OR #7-#16}	1004471	127652
18	exercise:ti,ab OR sport:ti,ab OR sports:ti,ab OR "physical education":ti,ab OR "physical education":ti,ab OR "physical training":ti,ab OR "physical activit*":ti,ab OR aerobic:ti,ab OR anaerobic*:ti,ab OR "weight lift":ti,ab OR "weight lifts":ti,ab OR "weight lifting":ti,ab OR gymnastic:ti,ab OR dance:ti,ab OR dancing:ti,ab OR fitness:ti,ab OR run:ti,ab OR runs:ti,ab OR running:ti,ab OR jog:ti,ab …	189928	29827
19	MeSH descriptor: [Exercise] explode all trees	39051	3644
20	MeSH descriptor: [Circuit-Based Exercise] explode all trees	67	14
21	MeSH descriptor: [Exercise Movement Techniques] explode all trees	3569	529
22	MeSH descriptor: [Warm-Up Exercise] explode all trees	229	41
23	MeSH descriptor: [Exercise Therapy] explode all trees	21979	2696
24	MeSH descriptor: [Sports] explode all trees	22246	1678
25	MeSH descriptor: [Physical Education and Training] explode all trees	1915	40
26	MeSH descriptor: [Physical Fitness] explode all trees	4974	387
27	MeSH descriptor: [Weight Lifting] explode all trees	1131	28
28	MeSH descriptor: [Gymnastics] explode all trees	109	11
29	MeSH descriptor: [Dancing] explode all trees	291	43
30	MeSH descriptor: [Jogging] explode all trees	69	3
31	MeSH descriptor: [Swimming] explode all trees	656	31
32	MeSH descriptor: [Yoga] explode all trees	1230	148
33	MeSH descriptor: [Mind-Body Therapies] explode all trees	9453	1056
34	MeSH descriptor: [Walking] explode all trees	8331	602
35	MeSH descriptor: [Qigong] explode all trees	159	45
36	MeSH descriptor: [Muscle Stretching Exercises] explode all trees	887	95
37	{OR #19-#36}	65744	6237
38	fatigue:ti,ab OR "cancer related fatigue":ti,ab OR apathy:ti,ab OR apathetic:ti,ab OR asthenia:ti,ab OR asthenic:ti,ab OR exhaustion:ti,ab OR lassitude:ti,ab OR lethargic:ti,ab OR lethargy:ti,ab OR "loss of energy":ti,ab OR tired:ti,ab OR tiredness:ti,ab OR vitality:ti,ab OR weakness:ti,ab OR weary:ti,ab OR weariness:ti,ab OR "health behavior":ti,ab OR "health promotion":ti,ab	60468	8943
39	MeSH descriptor: [Fatigue] explode all trees	5897	595
40	MeSH descriptor: [Muscle Fatigue] explode all trees	1324	96
41	MeSH descriptor: [Fatigue Syndrome, Chronic] explode all trees	559	25
42	MeSH descriptor: [Apathy] explode all trees	134	14
43	MeSH descriptor: [Asthenia] explode all trees	132	11
44	MeSH descriptor: [Muscle Weakness] explode all trees	755	55
45	MeSH descriptor: [Physical Endurance] explode all trees	7682	421
46	MeSH descriptor: [Health Behavior] explode all trees	48048	2984
47	MeSH descriptor: [Health Promotion] explode all trees	8985	635
48	{OR #38-#47}	118860	12494
49	#6 AND #17 AND #37 AND #48	1453	160
50	in Cochrane Reviews, Cochrane Protocols and TrialsLimits Language: English	1428	149

## Sheet: PsycINFO
No	History	July 2024 Results	December 2025 Results
1	tiab(cancer OR cancers OR carcinoma OR carcinomas OR malignancy OR malignancies OR malignant OR neoplasm OR neoplasms OR neoplasias OR oncology OR oncologic OR tumor OR tumors OR tumour OR tumous OR haematopoietic cancer OR haematopoietic cancers OR hematological malignancy OR hematological malignancies OR hematologic malignancy OR hematologic malignancies OR hodgkin OR lymphoma OR leukemia OR my…	101881	107710
2	tiab((mobile application OR mobile applications OR mobile app OR mobile device OR mobile devices OR mobile phone OR mobile phones OR mobile-phone OR mobile health OR mobilehealth OR smart-phone OR smart-phones OR smartphone OR smartphones OR smartwatches OR podcast OR digital device OR digital devices OR digital health OR digital intervention OR digital interventions OR personal digital assistant…	238624	322782
3	tiab(exercise OR sport OR sports OR physical education OR physical education OR physical training OR physical activit$ OR aerobic OR anaerobic OR weight lift OR weight lifts OR weight lifting OR gymnastic OR dance OR dancing OR fitness OR run OR runs OR running OR jog OR jogs OR jogging OR swim OR swimming OR swims OR yoga OR yogic OR pilates OR mind-body OR mindbody OR walk OR walking OR walks O…	313701	334990
4	tiab(fatigue OR cancer related fatigue OR apathy OR apathetic OR asthenia OR asthenic OR exhaustion OR lassitude OR lethargic OR lethargy OR loss of energy OR tired OR tiredness OR vitality OR weakness OR weary OR weariness OR health behavior OR health promotion) OR (MAINSUBJECT.EXACT.EXPLODE("Health Behavior") OR MAINSUBJECT.EXACT.EXPLODE("Fatigue") OR MAINSUBJECT.EXACT.EXPLODE("Apathy") OR MAIN…	253806	273406
5	1 AND 2 AND 3 AND 4	137	157
6	Additional limits - Age group: Adults; Aged (65yrs & older)	34	38
7	Limit to Scholarly Journals	32	36
8	Limit to date: pd(20240726-20251208)		2
